# Supplementary material for: Conservative management of cervical intraepithelial neoplasia grade 2 and immunohistochemical staining of p16 and Ki-67: Data from a Brazilian institution
Source: PLoS One. 2026 Feb 25;21(2):e0342001. doi: 10.1371/journal.pone.0342001 (PMC12935196; doi:10.1371/journal.pone.0342001)
Supplement: S1 Dataset — (XLS) [file pone.0342001.s001.xls]

## Sheet: complete data set 
Data	Age in years	HIV	Time in days between reference cytology and biopsy	Citology	Colposcopy	TZ	p16 status	Ki67_status	Ki-67 digital quantification	Ki67 N of cells	Time to complete regression	Time to regression	Time to define outcome	Time of progression	Total time of follow-up until outcome, clinical discharge or loss	Surgical treatment indicated during follow-up	Time between biopsy and treatment	Outcome	2-tier outcome
0	25.5753	0	20	4	2	0	1	0	38.5298	789			140		140	1	140	1	1
0	28.7562	0		4	1	0	1	0	10	1560	191	191	191		1002	0		0	0
0	20.1425	0		2	1	0	1	0	18.3799	1469	184	184	184		623	0		0	0
0	36.0603	0		1	1	0	1	1	47.0102	2057	524	524	524		1021	0		0	0
0	22.7151	0		1	1	0	0	0	35.9521	1502	295	295	295		463	0		0	0
0	36.389	0	86	3	1	0	1	0	31.4201	1690		182	182		182	1	182	0	0
0	18.7288	0	84	3	2	0	0	0	16.4969	4419		231	231		835	0		0	0
0	47.4055	0	112	4	1	0	0	0	10.1815	1267	205	205	205		205	1	205	0	0
0	46.5507	0	0	1	1	0	1	0	4.08998	978			226		226	1	226	1	1
0	19.9808	0	92	4	2	0	0	0	18.0109	4042		161	161		392	0		0	0
0	19.1151	0	196	4	2	0	0	0	13.0141	7707			1805	1805	1805	1		3	1
0	21.7507	0		1	2	0					296	296	296		562	0		0	0
0	21.811	0	56	4	2	0	1	0	27.5405	2716	215	215	215		1680	0		0	0
0	23.7178	0	92	1	2	0	1	0	26.4706	646	167	167	167		620	0		0	0
0	33.6877	0	63	3	1	0	1	0	14.8021	6999		518	518		642	0		0	0
0	26.9288	0	175	4	1	0	1	0	13.9098	798	171	171	171		1519	0		0	0
0	17.8795	0	184	4	2	0	1	0	27.9125	6764	207	207	207		1057	0		0	0
0	27.8767	0	131	1	1	0	1	0	13.1911	2062		224	224		224	1	224	0	0
0	19.4849	0		3	2	0	1	0	27.7027	444	225	225	225		407	0		0	0
0	28.4986	0	65	3	2	0	1	0	9.63245	1578			533		533	1	533	1	1
0	21.5836	0	0	4	1	0	1	0	8.65031	1630	539	539	539		1078	0		0	0
0	42.4082	0	109	2	1		1	0	14.8897	6031			112		112	1	49	1	1
0	34.3096	0	82	3	1	0					532	532	532		917	0		0	0
0	40.3096	0	230	3	1	0					133	133	133		133	1	133	0	0
0	48.9205	0	54	4	1	0						378	378		378	1	378	0	0
0	17.7123	0	48	4	2	0						463	463		463	0		0	0
0	23.4932	0		4							126	126	126		126	1	126	0	0
1	37.1041	0	34	1	1	0					405	405	405		405	0		0	0
1	30.4658	0	22	4	2	0							1280	1280	1280	1	1280	2	1
1	38.1096	0	117	2	2	0					960	960	960		1786	0		0	0
1	19.9726	0	77	4	2	0	1	0	28.9315	1825		644	644		1364	1	1364	0	0
1	29.0493	0	210	3	2	0	0	0	24.0068	1762			1135	1135	1135	1	1135	2	1
1	33.5452	0	210	3	1	0	1	0	28.2024	929	357	357	357		357	0		0	0
1	39.1918	0	134	4	2	0	1	1	69.7108	657	546	546	546		1372	0		0	0
1	33.6575	0	50	4	2	0	1	1	60.4027	2682	210	210	210		791	0		0	0
1	28.2685	0	124	4	2	0	1	0	29.7364	1214			840		840	1	840	1	1
1	48.9589	0	301	4	2	0	1	0	33.1343	3015	189	189	189		539	0		0	0
1	24.7342	0	0	1	1	0					335	335	335		335	0		0	0
1	41.2493	0	138	3	2	0	1	0	28.4868	2194	217	217	217		980	0		0	0
1	31.5178	0	45	3	1	0	1	0	38.9813	4928			1243	1243	1243	1	1243	2	1
1	35.1288	0		4	1	0	0	0	35.5443	2563	292	292	292		819	0		0	0
1	27.663	0	41	3	1	0	1	0	20.9106	593			966	966	966	1	966	2	1
1	31.4137	0	215	4	1	0	1	0	17.6999	1113	679	679	679		679	0		0	0
1	32.8877	0	64	3	2	0	1	1	50.7743	904	231	231	231		1040	0		0	0
1	48.3288	0	250	3	2	0	1	0	11.9068	1159	649	649	649		741	0		0	0
1	29.8849	0	149	1	2	0	1	0	25.9275	2372	343	343	343		581	0		0	0
1	22.5644	0		4	1	0					940	940	940		1164	0		0	0
1	31.4082	0		4	2	0					376	376	376		376	0		0	0
1	32.9836	0	98	4	1	0	1	0	24.2283	2365			813		813	1	813	1	1
1	27.4027	0	468	4	1	0	1	0	33.0189	848			882	882	882	1	882	2	1
								12

## Sheet: Caption by column
Column	identification	Legends
A	data	0=retrospective 1= prospective
B	age	in years on the day of the biopsy
C	HIV status	0- negative, 1-potisitive
D	Time between reference cytology and biopsy	Time in days between reference cytology and biopsy
E	Reference Citology Diagnosis	0- negative, 1-ASC_US , 2- LSIL, 3-ASC-H, 4-HSIL					ASC-US- atypical squamous atypia undertermined significance, LSIL-Low-grade Squamous Intraepithelial Lesion, ASC-H- Atypical Squamous Cells, cannot exclude High grade lesion, HSIL- Hihg-grade Squamous Intraepithelial Lesion
F	Colposcopy	0-normal, 1- minor findings, 2- major findings, 3- suspicious of invasion
G	TZ- tansformation zone	0-Type1 1 or 2, 1- Type 3
H	p16 status according to LAST 0-negative 1-positive	0-negative 1-positive
I	Ki67_status: 0-negative(<50%) 1-positive (>or= 50%)	0-negative(<50%) 1-positive (>or= 50%)
J	Ki-67 digital quantification	percentage of marked nuclei
K	Ki67 N of cells:	total number of cells counted
L	Time to complete regression	time in days for the exams became normal
M	Time to regression	time in days for regression to LSIL or normal
N	Time to define outcome	time in days from biopsy until the exam that defined the outcome.
O	Time of progression	Time in days to progression to CIN3 or worse
P	Total time of follow-up until outcome, clinical discharge or loss	Time in days until outcome, clinical discharge or loss
Q	Surgical treatment indicated during follow-up	0-no 1-yes
R	Time between biopsy and treatment: in days	in days
S	Outcome	0- regression ( normal/LSIL), 1- persistence (CIN2), 2-progression (CIN3),3- progression (carcinoma)
T	2-tier outcome	0-regression, 1-no regression (persistence or progression)

## Sheet: sensitivity analisys
	retrospective	prospective	total				retrospective	prospective	total			retrospective	prospective	total			regression (including excisional biopsy and biopsy failure)	persistence (including excisional biopsy and biopsy failure)	progression (including excisional biopsy and biopsy failure)	total	%regression	CI95%	%pesistence	CI95%	%progression	CI95%				retrospective excluded	prospective excluded
regression	22	16	38			p16+	16	15	31		Ki67+	1	3	4		included	38	6	6	50	0.76	(64.2-87.8)	0.12	(3.0-21.0)	0.12	(3.0-21.0)			p16+	18				excluded ki-67 no data
persistens	4	2	6			p16-	5	2	7		ki67-	20	14	34		excluded	42	0	3	45									p16-	8
progression	1	5	6			total	21	17	38		total	21	17	38		total	80	6	9	95	0.842105	(76.0-91.5)	0.0631579	(1.4-11.2)	0.0947368	(3.6-15.3)			no data	13	6
total	27	23	50																										total	39	6
						fisher exct test, p-value 0.43					fisher exct test, p-value =0.31
	X² 3.986
	p-value-0.1363
	df=2																													outcome (included)
																														regression	no regression
																													negative	5	2
																													positive	22	9		ref
																													total
																														outcome(included+excluded biopsy issues)
																														regression	no regression
																													negative	13	2
																													positive	40	9		reff
																													total
																														OR 1.46	CI95%-0.23-7.65		p=1.0	(fisher)
